# Supplementary material for: Molecular Regulatory Mechanism of Exogenous Hydrogen Sulfide in Alleviating Low-Temperature Stress in Pepper Seedlings
Source: Int J Mol Sci. 2023 Nov 15;24(22):16337. doi: 10.3390/ijms242216337 (PMC10671541; doi:10.3390/ijms242216337)
Supplement: Supplementary file 1 [file ijms-24-16337-s001.zip]

Archive with 1 entries (1 files):
- ijms-2692160-supplementary.xlsx
