# Supplementary material for: Molecular Regulatory Mechanism of Exogenous Hydrogen Sulfide in Alleviating Low-Temperature Stress in Pepper Seedlings
Source: Int J Mol Sci. 2023 Nov 15;24(22):16337. doi: 10.3390/ijms242216337 (PMC10671541; doi:10.3390/ijms242216337)
Supplement: Supplementary file 1 [file ijms-24-16337-s001.zip › ijms-2692160-supplementary.xlsx]

## Sheet: Table S1
2.6 Quantitative real-time PCR validation (qRT-PCR)
Table S1 The qRT-PCR primers of transcriptome data
Gene	Gene ID	GenBank accession number	Forward primer (5'→3')	Product of PCR（bp）
Name
LOC	LOC107840630	XM_016684551.2	F:TTCAGCATATTGGTTGGGCG	214
			R:TCTCTTTCCCCTTCGCCAAT
DCD-1	LOC107864131	XM_016710413.2	F:TACGACGGCCCTAAATTCCG	173
			R:TTGGTTCTCTCCCTCTGGCT
DCD-2	LOC107851840	XM_047402773.1	F:ACACACCAGCTTCACGGAAT	212
			R:TGCTGCCCCTCTTTTAGGTG
GSH	LOC107839536	XM_016683062	F:GACCAGCATTGGCTTTCTGC	205
			R:GCAGCCTAGCTTTCCACTCA
GR	LOC107864303	XM_016710630.2	F:CGGCAGCCAATTTTAAAGAGACTT	142
			R:TAGCTCGAACCCCACCACTT
GPX	LOC107864929	XM_016711329.2	F:GGTTTGCACTCGCTTCAAGG	179
			R:AGCGATCAACGACGTTTCCT
GST	LOC107843765	XM_016688159.2	F:ACGAGATGGCAGACGAAGTG	142
			R:TGGAGGAGTTCAGGGCTCTT
APX	LOC107873435	NM_001325038.1	F:TCTGATCCTGCTTTCCGTCC	147
			R:CCGCCACTCCCAACTCTAC
MDHAR	LOC107843212	XM_016687442.2	F:GACTCTGATCCCAGCTCTGC	149
			R:ATCTTTGAGGCGAAGCCGAT
POD	LOC107873204	XM_016719957.2	F:CATCCTGCTAGCTCAAGCC	476
			R:CTGCAAACACAGGACGCAAC
CAT	LOC107850312	NM_001324674.1	F:AAGAAAACGTTCGCGTGTGG	212
			R:GCACCAAAGTGAACAAGTACCC
SOD	LOC107842480	NM_001398339.1	F:AGGGGTACCCTGAGATCACATA	422
			R:AGCTCATGTCCACCCTTTCC

## Sheet: Table S2
3.4 RNA Sequencing, assembly, and analysis of differential genes
Table S2 Transcriptome sequencing data and comparison
Sample name	reads Clean reads	Q30（%）	Total reads	Mapped Reads	Uniq Mapped Reads
CK1	20442417	95.16	40884834	0.9531	0.8517
CK2	19797840	94.84	39595680	0.9486	0.8405
CK3	22092229	94.01	44184458	0.9444	0.8361
LCK1	22561620	93.57	45123240	0.9455	0.8574
LCK2	22186937	93.13	44373874	0.9084	0.8127
LCK3	19901539	93.02	39803078	0.947	0.8799
LHS1	20080813	93.6	40161626	0.9351	0.8682
LHS2	19543985	92.95	39087970	0.9469	0.8506
LHS3	22771069	93.65	45542138	0.9234	0.8549
LHT1	24335063	94.08	48670126	0.9423	0.8424
LHT2	23935499	94.2	47870998	0.9536	0.8643
LHT3	19110892	92.22	38221784	0.9178	0.8247

## Sheet: Table S3
3.5 GO functional enrichment terms:
CK vs LCK up DEGs						LCK vs LHS up DEGs					LCK vs LHS All DEGs					CK vs LCK All DEGs
#GO_classify1	GO_classify2	All	DE（up）			#GO_classify1	GO_classify2	All	DE		#GO_classify1	GO_classify2	All	DE(all)		#GO_classify1	GO_classify2	All	DE
#Total_gene		26198	2526			#Total_gene		26198	25		#Total_gene		26198	62		#Total_gene		26198	3927
cellular component	membrane	7342	806			cellular component	extracellular region	463	14		cellular component	extracellular region	463	4		cellular component	extracellular region	463	68
cellular component	membrane part	6461	723			cellular component	cell	7745	14		cellular component	cell	7745	27		cellular component	cell	7745	1052
cellular component	cell	7745	643			cellular component	nucleoid	18	11		cellular component	nucleoid	18	1		cellular component	nucleoid	18	4
cellular component	cell part	7745	643			cellular component	membrane	7342	5		cellular component	membrane	7342	12		cellular component	membrane	7342	1300
cellular component	organelle	6302	499			cellular component	cell junction	200	4		cellular component	cell junction	200	0		cellular component	cell junction	200	30
cellular component	organelle part	2332	134			cellular component	membrane-enclosed lumen	528	2		cellular component	membrane-enclosed lumen	528	0		cellular component	membrane-enclosed lumen	528	63
cellular component	macromolecular complex	2003	101			cellular component	macromolecular complex	2003	2		cellular component	macromolecular complex	2003	3		cellular component	macromolecular complex	2003	216
cellular component	extracellular region	463	40			cellular component	organelle	6302	2		cellular component	organelle	6302	19		cellular component	organelle	6302	822
cellular component	membrane-enclosed lumen	528	37			cellular component	other organism	175	1		cellular component	other organism	175	2		cellular component	other organism	175	32
cellular component	cell junction	200	21			cellular component	other organism part	175	0		cellular component	other organism part	175	2		cellular component	other organism part	175	32
cellular component	other organism	175	21			cellular component	extracellular region part	31	0		cellular component	extracellular region part	31	0		cellular component	extracellular region part	31	3
cellular component	other organism part	175	21			cellular component	organelle part	2332	0		cellular component	organelle part	2332	5		cellular component	organelle part	2332	281
cellular component	symplast	189	21			cellular component	membrane part	6461	0		cellular component	membrane part	6461	7		cellular component	membrane part	6461	1159
cellular component	supramolecular complex	129	8			cellular component	synapse part	6	0		cellular component	synapse part	6	0		cellular component	synapse part	6	1
cellular component	extracellular region part	31	3			cellular component	cell part	7745	0		cellular component	cell part	7745	27		cellular component	cell part	7745	1052
cellular component	nucleoid	18	0			cellular component	synapse	7	0		cellular component	synapse	7	0		cellular component	synapse	7	1
cellular component	synapse part	6	0			cellular component	symplast	189	0		cellular component	symplast	189	0		cellular component	symplast	189	30
cellular component	synapse	7	0			cellular component	supramolecular complex	129	0		cellular component	supramolecular complex	129	0		cellular component	supramolecular complex	129	12
molecular function	binding	13148	1349			molecular function	transcription factor activity, protein binding	112	18		molecular function	transcription factor activity, protein binding	112	0		molecular function	transcription factor activity, protein binding	112	15
molecular function	catalytic activity	11232	1174			molecular function	nucleic acid binding transcription factor activity	684	7		molecular function	nucleic acid binding transcription factor activity	684	8		molecular function	nucleic acid binding transcription factor activity	684	149
molecular function	transporter activity	1116	130			molecular function	catalytic activity	11232	5		molecular function	catalytic activity	11232	26		molecular function	catalytic activity	11232	1846
molecular function	nucleic acid binding transcription factor activity	684	125			molecular function	signal transducer activity	104	2		molecular function	signal transducer activity	104	0		C107872925;gene-LOC107840308;gene-LOC107867594;gene-LOC107843227;gene-LOC107855885;gene-LOC107862634;gene-LOC107878453;gene-LOC107841776;gene-LOC107850355;gene-LOC107876143;gene-LOC107875799;gene-LOC107847267;gene-LOC107839572;gene-LOC107863662;gene-LOC107860450;gene-LOC107856225;gene-LOC107859594;gene-LOC107870923;gene-LOC107862992;gene-LOC107860333;Capsicum_annuum_newGene_23746;gene-LOC10784029…
molecular function	molecular function regulator	411	31			molecular function	structural molecule activity	565	1		molecular function	structural molecule activity	565	0		molecular function	signal transducer activity	104	24
molecular function	signal transducer activity	104	21			molecular function	transporter activity	1116	0		molecular function	transporter activity	1116	3		molecular function	structural molecule activity	565	22
molecular function	electron carrier activity	191	19			molecular function	binding	13148	0		molecular function	binding	13148	38		molecular function	transporter activity	1116	199
molecular function	molecular transducer activity	100	18			molecular function	electron carrier activity	191	0		molecular function	electron carrier activity	191	1		molecular function	binding	13148	1942
molecular function	antioxidant activity	169	12			molecular function	antioxidant activity	169	0		molecular function	antioxidant activity	169	0		ene-LOC107870168;gene-LOC107866834;gene-LOC107863174;gene-LOC107863334;gene-LOC107859750;gene-LOC107870111;gene-LOC107877518;gene-LOC107850544;gene-LOC107863068;gene-LOC107860501;Capsicum_annuum_newGene_25570;Capsicum_annuum_newGene_20947;gene-LOC107843038;gene-LOC107864596;gene-LOC107848201;gene-LOC107863153;gene-LOC107850687;gene-LOC107877989;gene-LOC107875689;gene-LOC107863207;gene-LOC10786808…
molecular function	transcription factor activity, protein binding	112	11			molecular function	metallochaperone activity	3	0		molecular function	metallochaperone activity	3	0		molecular function	electron carrier activity	191	29
molecular function	structural molecule activity	565	7			molecular function	protein tag	6	0		molecular function	protein tag	6	0		molecular function	antioxidant activity	169	21
molecular function	nutrient reservoir activity	76	2			molecular function	translation regulator activity	1	0		molecular function	translation regulator activity	1	0		molecular function	metallochaperone activity	3	1
molecular function	metallochaperone activity	3	1			molecular function	nutrient reservoir activity	76	0		molecular function	nutrient reservoir activity	76	0		molecular function	protein tag	6	0
molecular function	protein tag	6	0			molecular function	molecular transducer activity	100	0		molecular function	molecular transducer activity	100	0		molecular function	translation regulator activity	1	0
molecular function	translation regulator activity	1	0			molecular function	molecular function regulator	411	0		molecular function	molecular function regulator	411	0		molecular function	nutrient reservoir activity	76	4
biological process	metabolic process	11103	1040			biological process	reproduction	622	11		biological process	reproduction	622	3		molecular function	molecular transducer activity	100	20
biological process	cellular process	10115	986			biological process	immune system process	134	8		biological process	immune system process	134	0		molecular function	molecular function regulator	411	56
biological process	single-organism process	6215	659			biological process	behavior	11	7		biological process	behavior	11	0		biological process	reproduction	622	106
biological process	biological regulation	3528	472			biological process	metabolic process	11103	6		biological process	metabolic process	11103	26		biological process	immune system process	134	21
biological process	response to stimulus	2504	307			biological process	cellular process	10115	5		biological process	cellular process	10115	27		biological process	behavior	11	2
biological process	localization	2198	237			biological process	reproductive process	621	3		biological process	reproductive process	621	3		biological process	metabolic process	11103	1680
biological process	cellular component organization or biogenesis	1720	128			biological process	biological adhesion	4	1		biological process	biological adhesion	4	0		biological process	cellular process	10115	1487
biological process	signaling	664	109			biological process	signaling	664	1		biological process	signaling	664	1		biological process	reproductive process	621	106
biological process	multicellular organismal process	912	109			biological process	multicellular organismal process	912	1		biological process	multicellular organismal process	912	3		biological process	biological adhesion	4	1
biological process	developmental process	924	100			biological process	developmental process	924	1		biological process	developmental process	924	2		biological process	signaling	664	123
biological process	multi-organism process	524	82			biological process	growth	105	1		biological process	growth	105	0		biological process	multicellular organismal process	912	159
biological process	reproduction	622	75			biological process	locomotion	21	0		biological process	locomotion	21	0		biological process	developmental process	924	151
biological process	reproductive process	621	75			biological process	single-organism process	6215	0		biological process	single-organism process	6215	18		biological process	growth	105	15
biological process	immune system process	134	18			biological process	rhythmic process	32	0		biological process	rhythmic process	32	0		biological process	locomotion	21	3
biological process	detoxification	184	13			biological process	response to stimulus	2504	0		biological process	response to stimulus	2504	8		biological process	single-organism process	6215	1036
biological process	growth	105	8			biological process	localization	2198	0		biological process	localization	2198	5		biological process	rhythmic process	32	4
biological process	locomotion	21	3			biological process	multi-organism process	524	0		biological process	multi-organism process	524	3		biological process	response to stimulus	2504	415
biological process	rhythmic process	32	2			biological process	biological regulation	3528	0		biological process	biological regulation	3528	16		biological process	localization	2198	353
biological process	behavior	11	1			biological process	cellular component organization or biogenesis	1720	0		biological process	cellular component organization or biogenesis	1720	6		biological process	multi-organism process	524	104
biological process	biological adhesion	4	0			biological process	cell aggregation	1	0		biological process	cell aggregation	1	0		biological process	biological regulation	3528	630
biological process	cell aggregation	1	0			biological process	detoxification	184	0		biological process	detoxification	184	0		biological process	cellular component organization or biogenesis	1720	219
																biological process	cell aggregation	1	0
																biological process	detoxification	184	24

## Sheet: Table S4
3.5 KEGG pathway enrichment
LHT_vs_LHS.KEGG							LCK_vs_LHT.KEGG									CK_vs_LCK.DEGs
#KEGG_n	1700	KEGG_N	12226				#KEGG_n	8	KEGG_N	12226						#Pathway	ko_ID	DEgene	up DEG	down DEG
#Pathway	ko_ID	DEgene	gene	DEgene_all	gene_all		#Pathway	ko_ID	DEgene	gene	DEgene_all	gene_all	Gene_id	KOs		Plant-pathogen interaction	ko04626	256	217	39
Non-homologous end-joining	ko03450	3	12	1700	12226		Pentose and glucuronate interconversions	ko00040	2	397	8	12226	gene-LOC107848183;gene-LOC107848186	K01728+K01728		Plant hormone signal transduction	ko04075	166	138	28
Glycosylphosphatidylinositol (GPI)-anchor biosynthesis	ko00563	6	48	1700	12226		RNA transport	ko03013	1	409	8	12226	gene-LOC107873232	K03260		MAPK signaling pathway - plant	ko04016	146	126	20
MAPK signaling pathway - plant	ko04016	146	900	1700	12226		Synthesis and degradation of ketone bodies	ko00072	1	9	8	12226	gene-LOC107857412	K01641
Fatty acid degradation	ko00071	11	82	1700	12226		Valine, leucine and isoleucine degradation	ko00280	1	107	8	12226	gene-LOC107857412	K01641		LCK_vs_LHS.DEGs
N-Glycan biosynthesis	ko00510	10	70	1700	12226		Plant-pathogen interaction	ko04626	1	1632	8	12226	gene-LOC107875403	K13434
Riboflavin metabolism	ko00740	6	37	1700	12226		Diterpenoid biosynthesis	ko00904	1	104	8	12226	Capsicum_annuum_newGene_7313	K04125
Biotin metabolism	ko00780	4	39	1700	12226		Cysteine and methionine metabolism	ko00270	1	167	8	12226	gene-LOC107853805	K05933		#Pathway	ko_ID	DEgene	Degup	DEg_down
Spliceosome	ko03040	54	430	1700	12226		Plant hormone signal transduction	ko04075	1	763	8	12226	gene-LOC107870958	K14516		Plant hormone signal transduction	ko04075	4	4	0
Nitrogen metabolism	ko00910	4	56	1700	12226		MAPK signaling pathway - plant	ko04016	1	900	8	12226	gene-LOC107870958	K14516		Pentose and glucuronate interconversions	ko00040	3	1	2
Galactose metabolism	ko00052	32	274	1700	12226		Terpenoid backbone biosynthesis	ko00900	1	92	8	12226	gene-LOC107857412	K01641		MAPK signaling pathway - plant	ko04016	3	3	0
Cutin, suberine and wax biosynthesis	ko00073	17	102	1700	12226		Butanoate metabolism	ko00650	1	89	8	12226	gene-LOC107857412	K01641		Plant-pathogen interaction	ko04626	3	2	0
Lysine degradation	ko00310	8	82	1700	12226
Plant-pathogen interaction	ko04626	256	1632	1700	12226
Folate biosynthesis	ko00790	6	49	1700	12226
Phosphonate and phosphinate metabolism	ko00440	3	7	1700	12226
Vitamin B6 metabolism	ko00750	7	22	1700	12226
SNARE interactions in vesicular transport	ko04130	7	59	1700	12226
One carbon pool by folate	ko00670	1	24	1700	12226
Flavonoid biosynthesis	ko00941	29	156	1700	12226
Ubiquinone and other terpenoid-quinone biosynthesis	ko00130	16	82	1700	12226
Flavone and flavonol biosynthesis	ko00944	6	33	1700	12226
Phagosome	ko04145	16	130	1700	12226
Fatty acid metabolism	ko01212	11	143	1700	12226
Fatty acid elongation	ko00062	14	56	1700	12226
RNA degradation	ko03018	26	221	1700	12226
Stilbenoid, diarylheptanoid and gingerol biosynthesis	ko00945	17	110	1700	12226
Biosynthesis of unsaturated fatty acids	ko01040	7	43	1700	12226
RNA transport	ko03013	32	409	1700	12226
Circadian rhythm - plant	ko04712	32	122	1700	12226
Brassinosteroid biosynthesis	ko00905	10	28	1700	12226
2-Oxocarboxylic acid metabolism	ko01210	4	109	1700	12226
Betalain biosynthesis	ko00965	3	20	1700	12226
Diterpenoid biosynthesis	ko00904	15	104	1700	12226
Purine metabolism	ko00230	23	279	1700	12226
Tyrosine metabolism	ko00350	13	97	1700	12226
Histidine metabolism	ko00340	2	28	1700	12226
Glycosphingolipid biosynthesis - lacto and neolacto series	ko00601	2	5	1700	12226
Proteasome	ko03050	5	78	1700	12226
Glutathione metabolism	ko00480	37	234	1700	12226
Pentose phosphate pathway	ko00030	15	86	1700	12226
alpha-Linolenic acid metabolism	ko00592	27	160	1700	12226
Sulfur metabolism	ko00920	5	43	1700	12226
Fructose and mannose metabolism	ko00051	16	115	1700	12226
DNA replication	ko03030	4	108	1700	12226
Arginine biosynthesis	ko00220	6	58	1700	12226
Ribosome biogenesis in eukaryotes	ko03008	16	154	1700	12226
Cysteine and methionine metabolism	ko00270	19	167	1700	12226
Photosynthesis	ko00195	27	172	1700	12226
Synthesis and degradation of ketone bodies	ko00072	1	9	1700	12226
Glyoxylate and dicarboxylate metabolism	ko00630	21	144	1700	12226
Peroxisome	ko04146	31	182	1700	12226
Tryptophan metabolism	ko00380	9	113	1700	12226
Taurine and hypotaurine metabolism	ko00430	4	50	1700	12226
Pyrimidine metabolism	ko00240	14	118	1700	12226
Various types of N-glycan biosynthesis	ko00513	7	52	1700	12226
Ubiquitin mediated proteolysis	ko04120	48	300	1700	12226
Autophagy - other	ko04136	9	57	1700	12226
Biosynthesis of various secondary metabolites - part 2	ko00998	1	7	1700	12226
Inositol phosphate metabolism	ko00562	25	147	1700	12226
Sulfur relay system	ko04122	2	17	1700	12226
Linoleic acid metabolism	ko00591	8	71	1700	12226
Phenylpropanoid biosynthesis	ko00940	59	381	1700	12226
Porphyrin and chlorophyll metabolism	ko00860	11	95	1700	12226
Glycerolipid metabolism	ko00561	28	162	1700	12226
Starch and sucrose metabolism	ko00500	72	393	1700	12226
Ascorbate and aldarate metabolism	ko00053	12	211	1700	12226
Cyanoamino acid metabolism	ko00460	13	111	1700	12226
Benzoxazinoid biosynthesis	ko00402	8	33	1700	12226
Oxidative phosphorylation	ko00190	18	248	1700	12226
Glycine, serine and threonine metabolism	ko00260	11	103	1700	12226
Protein export	ko03060	5	164	1700	12226
Sphingolipid metabolism	ko00600	15	105	1700	12226
Glycerophospholipid metabolism	ko00564	44	178	1700	12226
Selenocompound metabolism	ko00450	3	46	1700	12226
Amino sugar and nucleotide sugar metabolism	ko00520	52	415	1700	12226
Sesquiterpenoid and triterpenoid biosynthesis	ko00909	14	108	1700	12226
Base excision repair	ko03410	4	70	1700	12226
Propanoate metabolism	ko00640	7	72	1700	12226
Indole alkaloid biosynthesis	ko00901	1	11	1700	12226
Protein processing in endoplasmic reticulum	ko04141	63	478	1700	12226
Pentose and glucuronate interconversions	ko00040	41	397	1700	12226
Steroid biosynthesis	ko00100	6	44	1700	12226
Glycosphingolipid biosynthesis - globo and isoglobo series	ko00603	2	14	1700	12226
Carotenoid biosynthesis	ko00906	13	82	1700	12226
Butanoate metabolism	ko00650	7	89	1700	12226
Tropane, piperidine and pyridine alkaloid biosynthesis	ko00960	9	78	1700	12226
Pantothenate and CoA biosynthesis	ko00770	7	60	1700	12226
Carbon fixation in photosynthetic organisms	ko00710	23	127	1700	12226
Photosynthesis - antenna proteins	ko00196	26	30	1700	12226
Pyruvate metabolism	ko00620	14	161	1700	12226
Zeatin biosynthesis	ko00908	24	123	1700	12226
Terpenoid backbone biosynthesis	ko00900	17	92	1700	12226
Biosynthesis of amino acids	ko01230	40	374	1700	12226
Carbon metabolism	ko01200	61	440	1700	12226
Glycolysis / Gluconeogenesis	ko00010	35	239	1700	12226
beta-Alanine metabolism	ko00410	14	115	1700	12226
RNA polymerase	ko03020	7	132	1700	12226
Nucleotide excision repair	ko03420	9	133	1700	12226
Monobactam biosynthesis	ko00261	1	14	1700	12226
Ribosome	ko03010	14	475	1700	12226
Isoflavonoid biosynthesis	ko00943	8	35	1700	12226
Phosphatidylinositol signaling system	ko04070	30	135	1700	12226
Glycosaminoglycan degradation	ko00531	16	66	1700	12226
Other types of O-glycan biosynthesis	ko00514	2	26	1700	12226
ABC transporters	ko02010	25	176	1700	12226
Aminoacyl-tRNA biosynthesis	ko00970	9	122	1700	12226
Homologous recombination	ko03440	18	152	1700	12226
Fatty acid biosynthesis	ko00061	3	87	1700	12226
Citrate cycle (TCA cycle)	ko00020	4	93	1700	12226
Ether lipid metabolism	ko00565	11	45	1700	12226
Arachidonic acid metabolism	ko00590	13	56	1700	12226
Alanine, aspartate and glutamate metabolism	ko00250	11	173	1700	12226
Phenylalanine metabolism	ko00360	16	87	1700	12226
Thiamine metabolism	ko00730	9	40	1700	12226
mRNA surveillance pathway	ko03015	21	185	1700	12226
Mismatch repair	ko03430	6	93	1700	12226
Basal transcription factors	ko03022	10	67	1700	12226
Anthocyanin biosynthesis	ko00942	3	17	1700	12226
Isoquinoline alkaloid biosynthesis	ko00950	10	71	1700	12226
Glucosinolate biosynthesis	ko00966	3	31	1700	12226
Other glycan degradation	ko00511	18	86	1700	12226
Glycosphingolipid biosynthesis - ganglio series	ko00604	11	49	1700	12226
Phenylalanine, tyrosine and tryptophan biosynthesis	ko00400	11	89	1700	12226
Endocytosis	ko04144	59	374	1700	12226
Plant hormone signal transduction	ko04075	166	763	1700	12226
Valine, leucine and isoleucine degradation	ko00280	17	107	1700	12226
Lysine biosynthesis	ko00300	1	41	1700	12226
Arginine and proline metabolism	ko00330	16	88	1700	12226
Monoterpenoid biosynthesis	ko00902	4	90	1700	12226
Nicotinate and nicotinamide metabolism	ko00760	5	48	1700	12226

## Sheet: Table S5
The number of different genes between different treatments
Parameters	group	DEGs_total	DEGs_up	DEGs_down
software:DESeq2_EBSeq argument:FDR=0.01 FC=1.5	CK vs LCK	6418	3849	2563
	LCK vs LHS	81	37	44
	LCK vs LHT	25	20	5
	LHT vs LHS	408	48	360
software:DESeq2_EBSeq argument:FDR=0.01 FC=1.5	CK vs LHS	7595	4188	3407
	CK vs LHT	6367	3729	2638
